# Supplementary material for: In vivo Ebola virus infection leads to a strong innate response in circulating immune cells
Source: BMC Genomics. 2016 Sep 5;17(1):707. doi: 10.1186/s12864-016-3060-0 (PMC5011782; doi:10.1186/s12864-016-3060-0)
Supplement: Additional file 2: — 111 strongly upregulated genes in PBMCs in the macaque aerosol Ebola dataset. For each gene, we report the log fold-change at 6 days post-infection, the corresponding adjusted p-values and its functional category. (XLSX 14 kb) [file 12864_2016_3060_MOESM2_ESM.xlsx]

## Sheet: Sheet 1
gene_name
